# Supplementary material for: Maximum flow approach to prioritize potential drug targets of Mycobacterium tuberculosis H37Rv from protein-protein interaction network
Source: Clin Transl Med. 2015 Jun 5;4:19. doi: 10.1186/s40169-015-0061-6 (PMC4467812; doi:10.1186/s40169-015-0061-6)
Supplement: Additional file 1: — Resistance genes. A curated list of resistance genes involved in both intrinsic and extrinsic drug resistance mechanisms of Mycobacterium tuberculosis H37Rv retrieved from literatures. The list contains those genes found in generated proteome network but not on potential drug target set. [file 40169_2015_61_MOESM1_ESM.xlsx]

## Sheet: Sheet1
Resistance Genes
Rv0037c
Rv0136
Rv0191
Rv0262c
Rv0327c
Rv0342
Rv0527
Rv0529
Rv0568
Rv0629c
Rv0630c
Rv0631c
Rv0694
Rv0764c
Rv0766c
Rv0778
Rv0783c
Rv0849
Rv0933
Rv1256c
Rv1258c
Rv1394c
Rv1410c
Rv1451
Rv1620c
Rv1621c
Rv1622c
Rv1623c
Rv1629
Rv1634
Rv1666c
Rv1777
Rv1785c
Rv1821
Rv1872c
Rv1877
Rv1880c
Rv1988
Rv2068c
Rv2193
Rv2194
Rv2196
Rv2200c
Rv2266
Rv2268c
Rv2276
Rv2456c
Rv2459
Rv2593c
Rv2686c
Rv2687c
Rv2720
Rv2737c
Rv2846c
Rv2874
Rv2994
Rv3043c
Rv3059
Rv3065
Rv3121
Rv3197A
Rv3316
Rv3370c
Rv3518c
Rv3545c
Rv3659c
Rv3685c
Rv3728
Rv1819c
Rv2209
Rv2477c
Rv2688c
Rv2938
Rv3361c
Rv0818
