# Supplementary material for: Maximum flow approach to prioritize potential drug targets of Mycobacterium tuberculosis H37Rv from protein-protein interaction network
Source: Clin Transl Med. 2015 Jun 5;4:19. doi: 10.1186/s40169-015-0061-6 (PMC4467812; doi:10.1186/s40169-015-0061-6)
Supplement: Additional file 2: — Prioritised drug targets. A list of candidate drug target proteins of Mycobacterium tuberculosis H37Rv sorted by maximum flow values. [file 40169_2015_61_MOESM2_ESM.xlsx]

## Sheet: Sheet1
candidate protein	Functional class	Max-Flow
Rv3457c	information pathways	70861
Rv0707	information pathways	61418
Rv0651	information pathways	61319
Rv0732	cell wall and cell processes	49050
Rv2476c	intermediary metabolism and respiration	36008
Rv1908c	virulence, detoxification, adaptation	33297
Rv1837c	intermediary metabolism and respiration	31666
Rv1599	intermediary metabolism and respiration	30402
Rv2455c	intermediary metabolism and respiration	27638
Rv1390	information pathways	27485
Rv3859c	intermediary metabolism and respiration	26942
Rv0002	information pathways	24226
Rv2391	intermediary metabolism and respiration	23588
Rv2150c	cell wall and cell processes	23472
Rv2534c	information pathways	20846
Rv1712	intermediary metabolism and respiration	20292
Rv2412	information pathways	18318
Rv2987c	intermediary metabolism and respiration	17639
Rv2847c	intermediary metabolism and respiration	17115
Rv1415	intermediary metabolism and respiration	16970
Rv3601c	intermediary metabolism and respiration	16574
Rv3795	cell wall and cell processes	15701
Rv0288	cell wall and cell processes	15573
Rv1303	cell wall and cell processes	14635
Rv2151c	cell wall and cell processes	14426
Rv3808c	cell wall and cell processes	13660
Rv1315	cell wall and cell processes	12471
Rv3793	cell wall and cell processes	12361
Rv2553c	cell wall and cell processes	12177
Rv3921c	cell wall and cell processes	12106
Rv0556	cell wall and cell processes	11269
Rv3019c	cell wall and cell processes	11899
Rv1602	intermediary metabolism and respiration	11326
Rv2552c	intermediary metabolism and respiration	11190
Rv0511	intermediary metabolism and respiration	11111
Rv2868c	conserved hypotheticals	10984
Rv0066c	intermediary metabolism and respiration	10214
Rv1611	intermediary metabolism and respiration	10147
Rv3792	cell wall and cell processes	10093
Rv0051	cell wall and cell processes	9645
Rv2231c	intermediary metabolism and respiration	9603
Rv0292	cell wall and cell processes	9588
Rv1547	information pathways	8903
Rv2773c	intermediary metabolism and respiration	8895
Rv2703	information pathways	7637
Rv1738	conserved hypotheticals	8443
Rv2097c	intermediary metabolism and respiration	8323
Rv1711	conserved hypotheticals	8320
Rv3490	virulence, detoxification, adaptation	8150
Rv3780	conserved hypotheticals	7976
Rv3794	cell wall and cell processes	7959
Rv0286	PE/PPE	7923
Rv3660c	virulence, detoxification, adaptation	7867
Rv0058	information pathways	6161
Rv2538c	intermediary metabolism and respiration	7630
Rv3201c	information pathways	7555
Rv1797	cell wall and cell processes	7467
Rv3240c	cell wall and cell processes	7412
Rv2093c	cell wall and cell processes	7084
Rv0467	intermediary metabolism and respiration	7063
Rv1794	conserved hypotheticals	6895
Rv0216	intermediary metabolism and respiration	6842
Rv0736	information pathways	6830
Rv1044	conserved hypotheticals	6793
Rv2111c	intermediary metabolism and respiration	6593
Rv1382	cell wall and cell processes	6519
Rv0290	cell wall and cell processes	6424
Rv0260c	regulatory proteins	6423
Rv1024	cell wall and cell processes	6359
Rv3805c	cell wall and cell processes	6353
Rv1845c	cell wall and cell processes	6207
Rv0289	cell wall and cell processes	6147
Rv0412c	cell wall and cell processes	6069
Rv1159	cell wall and cell processes	5942
Rv2191	information pathways	5389
Rv3531c	conserved hypotheticals	5228
Rv1575	insertion seqs and phages	5046
Rv0541c	cell wall and cell processes	5028
Rv0383c	cell wall and cell processes	4965
Rv2112c	intermediary metabolism and respiration	4608
Rv1783	cell wall and cell processes	4580
Rv0249c	intermediary metabolism and respiration	4556
Rv3244c	cell wall and cell processes	4449
Rv3658c	cell wall and cell processes	4380
Rv0902c	regulatory proteins	4376
Rv2813	conserved hypotheticals	4365
Rv1587c	insertion seqs and phages	4339
Rv0883c	conserved hypotheticals	4335
Rv2748c	cell wall and cell processes	4305
Rv0164	conserved hypotheticals	4273
Rv0451c	cell wall and cell processes	3278
Rv2647	insertion seqs and phages	4187
Rv0236c	cell wall and cell processes	4185
Rv0430	conserved hypotheticals	3721
Rv0431	cell wall and cell processes	3717
Rv2418c	conserved hypotheticals	3607
Rv2710	information pathways	3597
Rv2492	conserved hypotheticals	3481
Rv2711	regulatory proteins	3420
Rv0311	conserved hypotheticals	2559
Rv0585c	cell wall and cell processes	3383
Rv1402	information pathways	3346
Rv0358	conserved hypotheticals	3343
Rv0227c	cell wall and cell processes	2750
Rv0875c	cell wall and cell processes	2653
Rv3843c	cell wall and cell processes	2626
Rv2219	cell wall and cell processes	2584
Rv0666	cell wall and cell processes	2567
Rv2050	conserved hypotheticals	2566
Rv1274	cell wall and cell processes	2561
Rv0817c	cell wall and cell processes	2554
Rv1610	cell wall and cell processes	2550
Rv1343c	cell wall and cell processes	2546
Rv1854c	intermediary metabolism and respiration	2540
Rv0955	cell wall and cell processes	2486
Rv3635	cell wall and cell processes	2445
Rv2474c	conserved hypotheticals	1857
Rv2751	conserved hypotheticals	1807
Rv0088	lipid metabolism	1786
Rv3593	cell wall and cell processes	1713
Rv3604c	cell wall and cell processes	1680
Rv2986c	information pathways	1679
Rv2186c	conserved hypotheticals	1675
Rv1128c	insertion seqs and phages	1673
Rv2416c	virulence, detoxification, adaptation	920
Rv0455c	conserved hypotheticals	854
Rv2339	cell wall and cell processes	847
Rv3597c	information pathways	845
Rv2518c	cell wall and cell processes	843
Rv0355c	PE/PPE	831
Rv2444c	information pathways	831
